# Supplementary material for: De Novo DNA Synthesis in Aedes aegypti Midgut Cells as a Complementary Strategy to Limit Dengue Viral Replication
Source: Front Microbiol. 2018 Apr 26;9:801. doi: 10.3389/fmicb.2018.00801 (PMC5932203; doi:10.3389/fmicb.2018.00801)
Supplement: Supplementary file 1 [file Data_Sheet_1.xlsx]

## Sheet: Claves
Supplementary Data Sheet 1: Representative animal hnt genes description
	HSAP	Homo_sapiens
	MMUS	Mus_musculus
	DMEL	Drosophila_melanogaster
	GMORSI	Glossina_morsitans
	AALB1	Anopheles_albimanus
	AGAM	Anopheles_gambiae
	GBREV	Glossina_brevipalpis
	LCUP	Lucilia_cuprina
	AAED	Aedes_aegypti_Hnt_
	AALB2	Aedes_albopictus
	CQUI	Culex_quinquefasciatus
	SCAL	Stomoxys_calcitrans
	MDOM	Musca_domestica
	AMEL	Apis_mellifera
	TCAS	Tribolium_castaneum
	BTER	Bombus_terrestris

## Sheet: blas2GO
	Sequence Name	Sequence Description	Blast Top Hit Description (HSP)	Blast Top Hit E-Value	Blast Top Hit Accession	Mapping Gene Name	Mapping Taxa ID	Mapping GO ID	Mapping GO Term	Annotation GO Count	Annotation GO ID
	Homo_sapiens	ras-responsive element-binding 1 isoform X1	gi|578811835|ref|XP_006715220.1|PREDICTED: ras-responsive element-binding protein 1 isoform X1 [Homo sapiens]/gi|51173737|ref|NP_001003699.1|ras-responsive element-binding protein 1 isoform 1 [Homo sapiens]	0	NP_001003699.1;XP_006715220.1	RREB1	9555	GO:0003700-IBA;GO:0003700-IEA;GO:0070062-IDA;GO:0070062-IEA;GO:0046872-IEA;GO:0010634-IEA;GO:0010634-IMP;GO:1903691-IEA;GO:1903691-IMP;GO:0016604-TAS;GO:0007165-IBA;GO:0006351-IEA;GO:0016607-IEA;GO:0007265-TAS;GO:2000394-IEA;GO:2000394-IMP;GO:0000979-IEA;GO:0000979-IMP;GO:1900026-IEA;GO:1900026-IMP;GO:0006355-IBA;GO:0006355-TAS;GO:0006355-IEA;GO:0044212-IBA;GO:0043565-IBA;GO:0003677-IEA;GO:000012…	transcription factor activity, sequence-specific DNA binding-IBA;transcription factor activity, sequence-specific DNA binding-IEA;extracellular exosome-IDA;extracellular exosome-IEA;metal ion binding-IEA;positive regulation of epithelial cell migration-IEA;positive regulation of epithelial cell migration-IMP;positive regulation of wound healing, spreading of epidermal cells-IEA;positive regulatio…	15	GO:0000122;GO:0000979;GO:0003700;GO:0005730;GO:0005737;GO:0007265;GO:0010634;GO:0016607;GO:0033601;GO:0045893;GO:0046872;GO:0070062;GO:1900026;GO:1903691;GO:2000394
	Mus_musculus	ras-responsive element-binding 1 isoform X1	gi|568981986|ref|XP_006516815.1|PREDICTED: ras-responsive element-binding protein 1 isoform X1 [Mus musculus]/gi|568981996|ref|XP_006516820.1|PREDICTED: ras-responsive element-binding protein 1 isoform X1 [Mus musculus]/gi|568981980|ref|XP_006516812.1|PREDICTED: ras-responsive element-binding protein 1 isoform X1 [Mus musculus]/gi|295424118|ref|NP_001171340.1|ras-responsive element-binding protei…	0	XP_006516814.1;XP_006516813.1;XP_006516812.1;XP_006516817.1;XP_006516816.1;XP_006516815.1;XP_006516819.1;NP_001171340.1;XP_006516820.1	Rreb1	10090	GO:0003677-IEA;GO:0003700-IBA;GO:0003700-IDA;GO:0003700-IEA;GO:0000122-ISO;GO:0000122-IEA;GO:0000122-IMP;GO:0005737-ISO;GO:0005737-IEA;GO:0070062-ISO;GO:0070062-IEA;GO:0046872-IEA;GO:0045892-IDA;GO:0045892-IEA;GO:0010634-ISO;GO:0010634-IEA;GO:0033601-ISO;GO:0033601-IEA;GO:1903691-ISO;GO:1903691-IEA;GO:0006351-IEA;GO:0007165-IBA;GO:0007275-IBA;GO:2000394-ISO;GO:2000394-IEA;GO:0000979-ISO;GO:000097…	DNA binding-IEA;transcription factor activity, sequence-specific DNA binding-IBA;transcription factor activity, sequence-specific DNA binding-IDA;transcription factor activity, sequence-specific DNA binding-IEA;negative regulation of transcription from RNA polymerase II promoter-ISO;negative regulation of transcription from RNA polymerase II promoter-IEA;negative regulation of transcription from …	14	GO:0000122;GO:0000979;GO:0003700;GO:0005654;GO:0005730;GO:0005737;GO:0007165;GO:0010634;GO:0033601;GO:0046872;GO:0070062;GO:1900026;GO:1903691;GO:2000394
	Drosophila_melanogaster	zinc finger 236	gi|61677874|gb|AAX52476.1|pebbled, isoform B [Drosophila melanogaster]/gi|56292493|ref|NP_476674.3|pebbled, isoform A [Drosophila melanogaster]/gi|62473479|ref|NP_001014722.1|pebbled, isoform B [Drosophila melanogaster]/gi|55380374|gb|AAF45960.2|pebbled, isoform A [Drosophila melanogaster]	0	NP_476674.3;AAF45960.2;AAX52476.1;NP_001014722.1	peb	7227	GO:0046872-IEA;GO:0072499-IMP;GO:0048190-IGI;GO:0007393-NAS;GO:0007390-TAS;GO:0007390-IMP;GO:0016318-IMP;GO:0008293-IGI;GO:0007391-TAS;GO:0007391-IMP;GO:0035152-TAS;GO:0008594-IMP;GO:0007362-IGI;GO:0006355-NAS;GO:0042067-IMP;GO:0008258-NAS;GO:0007398-TAS;GO:0046665-TAS;GO:0046665-IMP;GO:0035160-IMP;GO:0048749-IMP;GO:0005634-IDA;GO:0005700-IDA;GO:0007424-IEP;GO:0003676-IEA;GO:0046329-IGI	metal ion binding-IEA;photoreceptor cell axon guidance-IMP;wing disc dorsal/ventral pattern formation-IGI;dorsal closure, leading edge cell fate determination-NAS;germ-band shortening-TAS;germ-band shortening-IMP;ommatidial rotation-IMP;torso signaling pathway-IGI;dorsal closure-TAS;dorsal closure-IMP;regulation of tube architecture, open tracheal system-TAS;photoreceptor cell morphogenesis-IMP;t…	17	GO:0003676;GO:0005634;GO:0005700;GO:0007362;GO:0007390;GO:0007393;GO:0007398;GO:0008258;GO:0008293;GO:0008594;GO:0016318;GO:0035160;GO:0046329;GO:0046665;GO:0046872;GO:0048190;GO:0072499
	Glossina_morsitans	Ras-responsive element-binding	gi|1135094622|ref|XP_019891013.1|PREDICTED: ras-responsive element-binding protein 1 isoform X2 [Musca domestica]	0	XP_019891013.1	DpseGA11481	46245	GO:0046872-IEA;GO:0003676-IEA	metal ion binding-IEA;nucleic acid binding-IEA	1	GO:0005488
	Anopheles_albimanus	homeotic spalt-major-like isoform X3	gi|568259644|gb|ETN67518.1|hypothetical protein AND_000662 [Anopheles darlingi]	0	ETN67518.1	AgaP_AGAP000984	7165	GO:0003700-IBA;GO:0046872-IEA;GO:0007165-IBA;GO:0007275-IBA;GO:0006355-IBA;GO:0006366-IBA;GO:0044212-IBA;GO:0043565-IBA;GO:0005634-IBA;GO:0003676-IEA	transcription factor activity, sequence-specific DNA binding-IBA;metal ion binding-IEA;signal transduction-IBA;multicellular organism development-IBA;regulation of transcription, DNA-templated-IBA;transcription from RNA polymerase II promoter-IBA;transcription regulatory region DNA binding-IBA;sequence-specific DNA binding-IBA;nucleus-IBA;nucleic acid binding-IEA	1	GO:0003676
	Anopheles_gambiae	ras-responsive element-binding 1-like isoform X2	gi|333466523|gb|EAA04949.6|AGAP000984-PA [Anopheles gambiae str. PEST]/gi|347964886|ref|XP_309180.5|AGAP000984-PA [Anopheles gambiae str. PEST]	0	XP_309180.5;EAA04949.6	AgaP_AGAP000984	7165	GO:0003700-IBA;GO:0046872-IEA;GO:0007165-IBA;GO:0007275-IBA;GO:0006355-IBA;GO:0006366-IBA;GO:0044212-IBA;GO:0043565-IBA;GO:0005634-IBA;GO:0003676-IEA	transcription factor activity, sequence-specific DNA binding-IBA;metal ion binding-IEA;signal transduction-IBA;multicellular organism development-IBA;regulation of transcription, DNA-templated-IBA;transcription from RNA polymerase II promoter-IBA;transcription regulatory region DNA binding-IBA;sequence-specific DNA binding-IBA;nucleus-IBA;nucleic acid binding-IEA	9	GO:0003700;GO:0005634;GO:0006355;GO:0006366;GO:0007165;GO:0007275;GO:0043565;GO:0044212;GO:0046872
	Glossina_brevipalpis	Ras-responsive element-binding	gi|907724612|ref|XP_013113548.1|PREDICTED: zinc finger protein 236 [Stomoxys calcitrans]/gi|907724615|ref|XP_013113549.1|PREDICTED: zinc finger protein 236 [Stomoxys calcitrans]	0	XP_013113549.1;XP_013113548.1	DpseGA11481	46245	GO:0046872-IEA;GO:0003676-IEA	metal ion binding-IEA;nucleic acid binding-IEA	1	GO:0005488
	Lucilia_cuprina	Ras-responsive element-binding	gi|906472602|gb|KNC32712.1|hypothetical protein FF38_02716 [Lucilia cuprina]	0	KNC32712.1	peb	7227	GO:0046872-IEA;GO:0072499-IMP;GO:0048190-IGI;GO:0007393-NAS;GO:0007390-TAS;GO:0007390-IMP;GO:0016318-IMP;GO:0008293-IGI;GO:0007391-TAS;GO:0007391-IMP;GO:0035152-TAS;GO:0008594-IMP;GO:0007362-IGI;GO:0006355-NAS;GO:0042067-IMP;GO:0008258-NAS;GO:0007398-TAS;GO:0046665-TAS;GO:0046665-IMP;GO:0035160-IMP;GO:0048749-IMP;GO:0005634-IDA;GO:0005700-IDA;GO:0007424-IEP;GO:0003676-IEA;GO:0046329-IGI	metal ion binding-IEA;photoreceptor cell axon guidance-IMP;wing disc dorsal/ventral pattern formation-IGI;dorsal closure, leading edge cell fate determination-NAS;germ-band shortening-TAS;germ-band shortening-IMP;ommatidial rotation-IMP;torso signaling pathway-IGI;dorsal closure-TAS;dorsal closure-IMP;regulation of tube architecture, open tracheal system-TAS;photoreceptor cell morphogenesis-IMP;t…	16	GO:0003676;GO:0005634;GO:0005700;GO:0007362;GO:0007390;GO:0007391;GO:0007398;GO:0008293;GO:0008594;GO:0016318;GO:0035160;GO:0046329;GO:0046665;GO:0046872;GO:0048190;GO:0072499
	Aedes_aegypti_Hnt_	homeotic spalt-major-like isoform X3	gi|1121129558|ref|XP_019552369.1|PREDICTED: homeotic protein spalt-major-like isoform X1 [Aedes albopictus]	0	XP_019552369.1	CpipJ_CPIJ017756	7176	GO:0046872-IEA;GO:0003676-IEA	metal ion binding-IEA;nucleic acid binding-IEA	2	GO:0003676;GO:0046872
	Aedes_albopictus	homeotic spalt-major-like isoform X3	gi|1000196817|gb|KXJ71155.1|hypothetical protein RP20_CCG021323 [Aedes albopictus]	0	KXJ71155.1	CpipJ_CPIJ017756	7176	GO:0046872-IEA;GO:0003676-IEA	metal ion binding-IEA;nucleic acid binding-IEA	1	GO:0005488
	Culex_quinquefasciatus	homeotic spalt-major-like isoform X3	gi|167862517|gb|EDS25900.1|conserved hypothetical protein [Culex quinquefasciatus]/gi|170065581|ref|XP_001867998.1|conserved hypothetical protein [Culex quinquefasciatus]	0	EDS25900.1;XP_001867998.1	CpipJ_CPIJ017756	7176	GO:0046872-IEA;GO:0003676-IEA	metal ion binding-IEA;nucleic acid binding-IEA	2	GO:0003676;GO:0046872
	Stomoxys_calcitrans	zinc finger 236	gi|907724612|ref|XP_013113548.1|PREDICTED: zinc finger protein 236 [Stomoxys calcitrans]/gi|907724615|ref|XP_013113549.1|PREDICTED: zinc finger protein 236 [Stomoxys calcitrans]	0	XP_013113549.1;XP_013113548.1	DanaGF19359	7217	GO:0046872-IEA;GO:0003676-IEA	metal ion binding-IEA;nucleic acid binding-IEA	1	GO:0005488
	Musca_domestica	Ras-responsive element-binding	gi|557750945|ref|XP_005175232.1|PREDICTED: uncharacterized protein LOC101897888 isoform X1 [Musca domestica]/gi|1135094620|ref|XP_019891010.1|PREDICTED: uncharacterized protein LOC101897888 isoform X1 [Musca domestica]/gi|1135094618|ref|XP_019891007.1|PREDICTED: uncharacterized protein LOC101897888 isoform X1 [Musca domestica]	0	XP_005175232.1;XP_019891007.1;XP_019891010.1	peb	7227	GO:0046872-IEA;GO:0072499-IMP;GO:0048190-IGI;GO:0007393-NAS;GO:0007390-TAS;GO:0007390-IMP;GO:0016318-IMP;GO:0008293-IGI;GO:0007391-TAS;GO:0007391-IMP;GO:0035152-TAS;GO:0008594-IMP;GO:0007362-IGI;GO:0006355-NAS;GO:0042067-IMP;GO:0008258-NAS;GO:0007398-TAS;GO:0046665-TAS;GO:0046665-IMP;GO:0035160-IMP;GO:0048749-IMP;GO:0005634-IDA;GO:0005700-IDA;GO:0007424-IEP;GO:0003676-IEA;GO:0046329-IGI	metal ion binding-IEA;photoreceptor cell axon guidance-IMP;wing disc dorsal/ventral pattern formation-IGI;dorsal closure, leading edge cell fate determination-NAS;germ-band shortening-TAS;germ-band shortening-IMP;ommatidial rotation-IMP;torso signaling pathway-IGI;dorsal closure-TAS;dorsal closure-IMP;regulation of tube architecture, open tracheal system-TAS;photoreceptor cell morphogenesis-IMP;t…	15	GO:0005488;GO:0005634;GO:0005700;GO:0007362;GO:0007390;GO:0007391;GO:0007398;GO:0008293;GO:0008594;GO:0016318;GO:0035160;GO:0046329;GO:0046665;GO:0048190;GO:0072499
	Apis_mellifera	ras-responsive element-binding 1	gi|571518074|ref|XP_006560534.1|PREDICTED: ras-responsive element-binding protein 1-like isoform X1 [Apis mellifera]	0	XP_006560534.1	LOC100577174	7460	GO:0046872-IEA;GO:0003676-IEA	metal ion binding-IEA;nucleic acid binding-IEA	2	GO:0003676;GO:0046872
	Tribolium_castaneum	ras-responsive element-binding 1-like isoform X2	gi|642927606|ref|XP_008195332.1|PREDICTED: ras-responsive element-binding protein 1 isoform X2 [Tribolium castaneum]/gi|1004398311|gb|EFA06638.2|hypothetical protein TcasGA2_TC009560 [Tribolium castaneum]	0	EFA06638.2;XP_008195332.1	TcasGA2_TC009560	7070	GO:0046872-IEA;GO:0003676-IEA	metal ion binding-IEA;nucleic acid binding-IEA	2	GO:0003676;GO:0046872
	Bombus_terrestris	ras-responsive element-binding 1	gi|808117993|ref|XP_012176334.1|ras-responsive element-binding protein 1 [Bombus terrestris]	0	XP_012176334.1	LOC100577174	7460	GO:0046872-IEA;GO:0003676-IEA	metal ion binding-IEA;nucleic acid binding-IEA	2	GO:0003676;GO:0046872

## Sheet: GOs
	HSAP	GO:0000122;GO:0000979;GO:0003700;GO:0005730;GO:0005737;GO:0007265;GO:0010634;GO:0016607;GO:0033601;GO:0045893;GO:0046872;GO:0070062;GO:1900026;GO:1903691;GO:2000394
	MMUS	GO:0000122;GO:0000979;GO:0003700;GO:0005654;GO:0005730;GO:0005737;GO:0007165;GO:0010634;GO:0033601;GO:0046872;GO:0070062;GO:1900026;GO:1903691;GO:2000394
	DMEL	GO:0003676;GO:0005634;GO:0005700;GO:0007362;GO:0007390;GO:0007393;GO:0007398;GO:0008258;GO:0008293;GO:0008594;GO:0016318;GO:0035160;GO:0046329;GO:0046665;GO:0046872;GO:0048190;GO:0072499
	GMORSI	GO:0005488
	AALB1	GO:0003676
	AGAM	GO:0003700;GO:0005634;GO:0006355;GO:0006366;GO:0007165;GO:0007275;GO:0043565;GO:0044212;GO:0046872
	GBREV	GO:0005488
	LCUP	GO:0003676;GO:0005634;GO:0005700;GO:0007362;GO:0007390;GO:0007391;GO:0007398;GO:0008293;GO:0008594;GO:0016318;GO:0035160;GO:0046329;GO:0046665;GO:0046872;GO:0048190;GO:0072499
	AAED	GO:0003676;GO:0046872
	AALB2	GO:0005488
	CQUI	GO:0003676;GO:0046872
	SCAL	GO:0005488
	MDOM	GO:0005488;GO:0005634;GO:0005700;GO:0007362;GO:0007390;GO:0007391;GO:0007398;GO:0008293;GO:0008594;GO:0016318;GO:0035160;GO:0046329;GO:0046665;GO:0048190;GO:0072499
	AMEL	GO:0003676;GO:0046872
	TCAS	GO:0003676;GO:0046872
	BTER	GO:0003676;GO:0046872
